# Supplementary material for: Callose and Salicylic Acid Are Key Determinants of Strigolactone-Mediated Disease Resistance in Arabidopsis
Source: Plants (Basel). 2024 Oct 2;13(19):2766. doi: 10.3390/plants13192766 (PMC11478789; doi:10.3390/plants13192766)
Supplement: Supplementary file 1 [file plants-13-02766-s001.zip]

Archive with 1 entries (1 files):
- plants-3205121-supplementary.pdf
